# Supplementary material for: Formation and Expansion of Memory B Cells against Coronavirus in Acutely Infected COVID-19 Individuals
Source: Pathogens. 2022 Jan 29;11(2):186. doi: 10.3390/pathogens11020186 (PMC8876169; doi:10.3390/pathogens11020186)
Supplement: Supplementary file 1 [file pathogens-11-00186-s001.zip]

Archive with 1 entries (1 files):
- pathogens-1543351-supplementary.pdf
